# Supplementary material for: Exploring the dynamics of snoring in relation to sleep stages: Implications for gender differences, sleep position, and upper airway collapsibility
Source: PLoS One. 2024 Jan 31;19(1):e0295232. doi: 10.1371/journal.pone.0295232 (PMC10830031; doi:10.1371/journal.pone.0295232)
Supplement: S1 Data — (XLS) [file pone.0295232.s001.xls]

## Sheet: OA study
Name	S1snoring%						S2snoring%						S3snoring%		%S3differences	REMsnoring%		S3snoring total time				S1snoring total time				S2snoring total time				REMsnoring total time				S1event %	S2event %	S3event %	REMevent %	REM sleep	NREM sleep		PSG date	improvement in ＯＡ	ＩＤ	Gender	Age	ＡＨＩ	AHI differences	%snoring improvement	N3changing rate
**	30.4312	8.36932					59.6702	88.4289					0	2.48697	7.9	9.89858	0.714818	0	83.5	0	0.323643	2565.5	281	9.79572	1.08915	5030.5	2969	19.2077	11.5078	834.5	24	3.18633	0.0930233	57.7046	11.4982	0	30.7972	15.5	12.1	34	42913	**	9999	M	44	13.2	6.9	-19.4	7.9
																																		26.9782	47.4774	0	25.5443
**	4.75419	4.26893					64.5807	44.9864					10.4049	42.7837	5.2	20.2603	7.96098	899.5	2039.5	4.09608	9.82418	411	203.5	1.87158	0.98025	5583	2144.5	25.4235	10.33	1751.5	379.5	7.97587	1.82803	29.4337	44.1629	0	26.4034	44.4	23.1	30	42534	**	9134	F	65	26.4	17.9	-16.5	5.2
																																		41.9009	35.258	0	22.8411
**	9.81995	1.59323					72.7636	68.2848					0	3.16156	2.1	17.4164	26.9604	0	127	0	0.397123	859	64	3.01721	0.200125	6365	2743	22.3569	8.57724	1523.5	1083	5.35125	3.38649	24.1514	26.477	0	49.3717	62.7	11.3		42781	**	9695	F	50	20	6.8	-18.1	2.1
																																		9.32518	15.4401	0	75.2348
**	34.0014	8.96969					12.0245	56.9661					3.36609	20.7918	6.3	50.608	13.2724	173	3025	0.641026	11.1172	1747.5	1305	6.4751	4.79603	618	8288	2.28991	30.4594	2601	1931	9.63762	7.09666	29.0675	22.1228	0	48.8097	26.1	5.8		43060	**	50010354	M	46	10	-4.6	19.4	6.3
																																		27.2214	31.8289	0	40.9497										マイナスが悪化	プラスが悪化
																																		41.4018	26.082	0.842589	31.6737
**	20.7856	5.31182					59.2444	66.4139					3.90025	14.7352	3.8	16.0698	13.539	703	1817	2.46148	5.46631	3746.5	655	13.118	1.97052	10678.5	8189.5	37.3897	24.6375	2896.5	1669.5	10.1418	5.02256	39.5955	55.5971	0	4.80743	4.4	24.1			**	5215	M	49	20.2	11.8	-26.3	3.8
																																		29.4725	27.9933	0	42.5342
**	14.8727	15.5109					35.5809	60.8676					34.4943	20.2818	4.4	15.0521	3.33962					1533	699	5.21961	2.35116	3667.5	2743	12.4872	9.22637	1551.5	150.5	5.2826	0.506223	23.196	22.3317	2.83417	51.6382	36.7	9.8	3555.5	914	**	5147	M	33	16.2	-0.6	-41.2	4.4
																																		29.9245	17.8106	3.00275	49.2622			S3いびきtotal time
**	7.425	8.21204					72.4259	66.0723					10.0257	11.5921	2.5	10.1234	14.1236	1129.5	1680.5	3.68395	5.52433	836.5	1190.5	2.72831	3.91354	8159.5	9578.5	26.6129	31.4875	1140.5	2047.5	3.71983	6.73077	31.7186	18.574	0	49.7074	34.4	9.4			**	7373	M	34	14.4	-0.5	10.6	2.5
																																		18.1804	28.2344	2.25135	51.3338
**	16.9427	8.42105					81.7138	80.1553					0	8.47282	3.3	1.34342	2.95082	0	245.5	0	0.917414	649.5	244	3.04501	0.911809	3132.5	2322.5	14.6859	8.679	51.5	85.5	0.241444	0.319507	34.4496	25.8304	0	39.72	25.7	7.8			**	9098	M	38	10.8	1.4	-6.8	3.3
																																		29.3004	31.1523	0	39.5473
**	17.5695	6.69718					66.4144	67.2798					1.19764	14.028	8	14.8185	11.9951	197	797	0.753058	2.42176	2890	380.5	11.0474	1.15618	10924.5	3822.5	41.7603	11.615	2437.5	681.5	9.31766	2.0708	39.5334	6.25652	0	54.2101	40	10		41989	**	7900	M	52	16	13.7	-46.5	8
																																		5.09341	85.4726	0	9.43396
**	9.80072	7.43512					74.6488	64.36					0.774723	23.0149	5.8	14.7758	5.19001	83	1184	0.353794	4.67615	1050	382.5	4.4757	1.51066	7997.5	3311	34.0899	13.0766	1583	267	6.74766	1.0545	25.7848	38.6556	0.346395	35.2132	31.1	14.2		41737	**	7213	M	38	17.8	1	-26.1	5.8
																																		30.1595	42.5545	0.888835	26.3972
**	26.9428	11.9022					67.1928	80.2133					1.92584	4.03921	7.3	3.93852	3.84533	255	187.5	0.949721	0.688326	3567.5	552.5	13.2868	2.02827	8897	3723.5	33.1359	13.6692	521.5	178.5	1.94227	0.655286	43.7395	50.6513	0	5.60924	9.8	15.1			**	6857	M	59	14.7	10.5	-32.8	7.3
																																		31.6694	43.5385	0	24.792
**	23.0291	8.56144					50.1032	57.8172					6.2483	12.4875	6.8	20.6194	21.1339	1150	1250	4.10861	4.36758	4238.5	857	15.1429	2.99441	9221.5	5787.5	32.9457	20.2219	3795	2115.5	13.5584	7.39168	6.17867	12.0819	0	81.7395	29.4	1.8			**	6382	F	51	8	-2.1	-30.8	6.8
																																		37.8716	26.9231	0.542709	34.6626
**	14.4133	9.77203					70.8233	60.0739					0	0.60382	5.8	14.7634	29.5502	0	24.5	0	0.0751718	597	396.5	2.26651	1.21656	2933.5	2437.5	11.1371	7.47883	611.5	1199	2.32156	3.67882	52.4459	20.7086	0	26.8455	22.5	19.7			**	5725	M	50	20.2	13.6	-11.2	5.8
																																		49.7189	12.8472	0	37.434
**	14.7989	13.7356					54.2893	57.2808					18.414	7.06506	4.3	12.4978	21.9185	1604.5	859.5	6.36706	2.79785	1289.5	1671	5.11706	5.43945	4730.5	6968.5	18.7718	22.6839	1089	2666.5	4.32143	8.68001	23.3328	31.8817	0	44.7855	29.1	11.2	REM期のいびき悪化		**	6932	M	27	15.7	5.5	5	4.3
																																		16.5104	17.9835	0	65.506
**	34.5472	13.1886					31.612	58.4444					2.67357	8.72254	7.5	31.1673	19.6445	255.5	1685.5	1.0151	6.07387	3301.5	2548.5	13.1168	9.18378	3021	11293.5	12.0024	40.6973	2978.5	3796	11.8335	13.6793	37.5606	37.3065	0	25.1328	24.2	10.4			**	7332	F	64	12.6	7.2	31.5	7.5
																																		37.1486	27.3092	4.66867	30.8735
**	8.18954	13.545					50.9557	71.0619					17.0295	7.85421	7.6	23.8253	7.53887	1283	4.76434	4.89882	0.0194146	617	923.5	2.35586	3.76324	3839	4845	14.6583	19.7433	1795	514	6.85376	2.09454	40.2246	30.5768	4.76434	24.4342	27.4	10.9			**	5053	F	50	13.3	6.8	-1.2	7.6
																						p= 0.04												28.8362	31.291	0	39.8728										マイナスが悪化	プラスが悪化
																																						AHI		snoring time %TST	OAsetsnoring time %TST	NAME	ＩＤ	性別	年齢	検査日時	区別	病室	Ａｌｉｃｅ
**	30.6499	12.0597					39.9431	65.1655					19.8693	21.6953		9.53775	1.07946	2478	2864	11.6997	15.0578	3822.5	1592	18.0477	8.37014	4981.5	8602.5	23.5198	45.2287	1189.5	142.5	5.61615	0.749211	53.8833	15.0501	1.50984	29.5567	26.7	21	60.2	69.8	**	50005765	F	59		P	202	15006
**																																		45.8559	41.1038	0	13.0402					**	50005765	F			O	206	113116
**	17.8075	61.7995					71.3539	36.2327					0	1.73963	1.1	10.8386	0.228148	0	61	0	0.252275	1942	2167	7.42355	8.96195	7781.5	1270.5	29.7458	5.25434	1182	8	4.51835	0.0330852	56.3285	23.7552	0	19.9162	12.7	14.9		13910	**	50013647	M	53	14.6	6.1１（postAHI)
**																																		67.1829	9.58702	0	23.2301				14284	**	50013647	M
**	19.9796	15.502					74.5158	83.0522					2.49745	0	0	3.00714	1.44578	24.5	0	0.102468	0	196	96.5	0.819741	0.357805	731	517	3.0573	1.91694	29.5	9	0.123379	0.0333704	34.045	46.6573	0.840042	18.4576	15.5	21.7			**	50009224	F	67	20.5	12.9	1.8	4.7
**	4.35547	13.1869					83.6127	79.389					6.08318	1.17997	0	5.94869	6.24415	294	176.5	1.17647	0.587746	210.5	1972.5	0.842337	6.56843	4041	11875	16.1705	39.5438	287.5	934	1.15046	3.11022	37.3755	32.8685	0	29.756	15.1	5.9	19.6	50.2	**	50012270	F	63	43795	P	201	110521
**																																		25.8344	46.6407	0	27.5249					**	50012270	F	63	43913	O	206	110063
**	12.7923	11.5224					52.4121	75.9645					24.8968	1.09489	-9.3	9.8988	11.4181	2534	10.5	9.20116	0.0378624	1302	110.5	4.72767	0.398457	5334.5	728.5	19.37	2.62693	1007.5	109.5	3.65832	0.394851	50.7047	44.1757	0	5.11958	29.7	2.6	37.4	3.7	**	111243	M	31	43495	P	204	111167
**																																		23.2143	16.0714	9.61538	51.0989					**	111243	M	32	44057	O	205	111110
**	6.66489	41.8948					60.9247	45.7341					15.3621	0	-0.4	17.0483	12.3711	865.5	0	3.5794	0	375.5	1178.5	1.55294	4.63247	3432.5	1286.5	14.1956	5.057	960.5	348	3.97229	1.36792	24.0274	62.3612	0.801236	12.8101	23.1	11.9	23.4	3.9	**	50012483	M	56	43902	P	206	110063
**																																		62.9732	29.3728	0	7.65405					**	50012483	M	57	44113	O	204	111167
																																									Ｎo	NAME	ＩＤ	性別	年齢	ＡＨＩ
**	4.80459	12.5					54.2678	20.8333					17.0401	0	-5.3	23.8874	66.6667	817.5	0	3.92086	0	230.5	1.5	1.10552	0.0059453	2603.5	2.5	12.4868	0.00990884	1146	8	5.4964	0.0317083	39.847	31.8356	0	28.3174	27.1	13.2		13029	**	50012730	M	63	15.9
**																66.6667																		80.7692	3.66587	0	15.5649	いびき少なすぎる 参考値			13584	**	50012730	M	64	4.4
**	13.699	6.11913					66.9526	93.4469					9.52705	0.141044	-4.2	9.82129	0.292937	1538	6.5	6.29812	0.0256714	2211.5	282	9.0561	1.11374	10808.5	4306.5	44.2609	17.0083	1585.5	13.5	6.49263	0.0533175	18.2397	66.3481	2.16647	13.2457	47.4	32.3		13515	**	50013268	F	34	34.3
**																																		38.5428	7.28617	0	54.1711				13927	**	50013268	F	32	3.6
**	3.87991	8.54781					37.6597	62.9595					16.6436	2.74052	-1.8	41.8168	25.7522	540.5	189	2.4446	0.724971	126	589.5	0.569878	2.26122	1223	4342	5.53143	16.6552	1358	1776	6.14202	6.81243	17.9559	31.2407	0	50.8034	44	6.7		13747	**	50013495	M	40	15
**																																		64.9383	31.2757	0	3.78601				13994	**	50013495	M	40	3.9
**	34.9106	10.7482					61.1611	89.2518					0	0	1	3.92827	0	0	0	0	0	2910.5	90.5	12.5021	0.304714	5099	751.5	21.9029	2.5303	327.5	0	1.40679	0	58.6958	37.6501	0	3.65411	48	42.1		13593	**	50006100	M	37	45.2
**																																		60.9538	33.532	0	5.51416				14273	**	50006100	M	38	2.4
**	21.9686	5.05875					64.4625	85.4085					3.7328	3.84509	-0.5	9.83612	5.68765	553.5	697	2.05686	2.50629	3257.5	917	12.1052	3.29738	9558.5	15482	35.5203	55.6706	1458.5	1031	5.41992	3.7073	38.6376	22.9695	0	38.3929	76.1	21.2		13774	**	50013547	M	36	34.6
**																																		16.3775	42.3365	0	41.286				14384	**	50013547	M	37	17.1
**	22.8892	6.89305					46.3995	21.7771					11.8092	0	-7.9	18.9021	71.3298	1749	0	7.77333	0	3390	169.5	15.0667	0.661593	6872	535.5	30.5422	2.09016	2799.5	1754	12.4422	6.84621	45.374	22.3373	0	32.2888	41.5	25.5		9767	**	9552	M	48	29.6
**																																		50.5751	19.6859	0	29.739				13794	**	50009552	M	53	26.3
OA	S1snoring%						S2snoring%						S3snoring%		%S3differences	REMsnoring%		S3snoring total time				S1snoring total time				S2snoring total time				REMsnoring total time				S1event %	S2event %	S3event %	REMevent %	REM sleep	NREM sleep		PSG date	improvement in ＯＡ	ＩＤ	Gender	Age	ＡＨＩ	AHI differences	%snoring improvement	N3changing rate
																																										下記割愛
**	29.8466						29.7773						0			40.3761						1508				1504.5				2040				48.3849	18.4388	0	33.1763	15.8	7.9			**	6040	M	63	9.5	2.2	-1.4	2.5
	20.1094						64.389						0			15.5016						1342				4297				1034.5				31.3939	46.9653	0	21.6409
**	29.148						50.7667						0.603187			19.482						4856.5				8458.5				3246				50.3624	11.9235	0	37.714	37.1	17.6			**	8549	F	44	22.2	21.4	-59.8	6.1
**	46.4518						51.3586						0			2.18954						2068.5				2287				97.5				68.1929	28.1618	0	3.64525	2.7	16.9			**	50010332	M	47
	20.026						4.6814						0			75.2926						77				18				289.5				52.7957	2.58065	0	44.6237
**	25.6422						61.3714						5.96957			7.01687						2326				5567				636.5				76.8119	14.3345	0.883357	7.97029	8.5	21.5	2nd night data無し		**	50010319	M	39
[truncated: 78 more columns]

## Sheet: Adult patiens
ＡＨＩ	Snoring%	Ｓ．Ｒ	Ｓ．１	Ｓ．２	Ｓ．３	REM dependency	REM	NREM	Ｎo	supine N1	N2	N3	REM	lateral N1	N2	N3	REM	supineS1snoring total time	S2snoring total time	S3snoring total time	REMsnoring total time	S1snoring total time	S2snoring total time	S3snoring total time	REMsnoring total time	supine N1/TST	N2/TST	N3/TST	REM/TST	lateral N1/TST	N2/TST	N3/TST	REM/TST	NAME	S1snoring %						S2snoring %						S3snoring %
WOMEN
8.1	14.4	14	9.1	63.3	13.7	2.85714	18	6.3	11961	2.0979	53.5124	24.6821	19.7076	5.80087	57.316	31.8615	5.02165	66	1683.5	776.5	620	33.5	331	184	29	0.255814	6.52519	3.00969	2.4031	0.129845	1.28295	0.713178	0.112403	**	2.16356	2.16356					54.8238	54.8238					26.1396	26.1396
9	49.3	20.4	7.9	59.8	11.9	1.23256	10.6	8.6	12330	9.86758	62.6122	18.493	9.02718	5.13857	85.97	8.4873	0.404157	1203.5	7636.5	2255.5	1101	89	1489	147	7	4.24515	26.9365	7.95591	3.8836	0.313933	5.2522	0.518519	0.0246914	**	9.27953	9.27953					65.5167	65.5167					17.2488	17.2488
11.2	17.6	20.9	25	49	5.1	2.5974	20	7.7	13002	4.41954	47.2025	25.7882	22.5898					242.5	2590	1415	1239.5													**	4.41954	4.41954					47.2025	47.2025					25.7882	25.7882
7.6	17.2	19.8	4.7	47.3	28.2		10.9	5.9		3.18792	82.0134	8.99329	5.80537	0.258942	28.7911	69.2345	1.71549	47.5	1222	134	86.5	8	889.5	2139	53	0.178303	4.58709	0.503003	0.3247	0.03003	3.33896	8.02928	0.198949	**	1.21192						46.1077						49.6342
6.4	16.2	21.4	6	69.3	3.4		21.8	1.4		2.37333	82.2	6.48	8.94667					89	3082.5	243	335.5													**	2.37333						82.2						6.48
5.3	56.1	16.6	7.8	65.5	10.1	12.1667	21.9	1.8	11864	17.7381	78.0009	0	4.261	6.31075	71.1841	21.1362	1.36893	830.5	3652	0	199.5	691.5	7800	2316	150	3.11049	13.6779	0	0.747191	2.58989	29.2135	8.67416	0.561798	**	5.55593	5.55593					76.6123	76.6123					15.4937	15.4937
5.2	13.2	24	3.6	53.6	18.8	7.1	14.2	2	11893	0.254984	51.2286	37.6333	10.8832					11	2210	1623.5	469.5													**	0.254984	0.254984					51.2286	51.2286					37.6333	37.6333
5.3	13.3	14.6	18.2	50.5	16.7	3.94444	14.2	3.6	11912	0.189645	60.7813	37.7963	1.23269	0	1.07591	98.9241	0	5	1602.5	996.5	32.5	0	9	827.5	0	0.0192012	6.15399	3.8268	0.124808	0	0.0345622	3.1778	0	**	0.143968	0.143968					46.4008	46.4008					52.5194	52.5194
5.3	21.9	18.5	16.1	50.4	15	0.383333	2.3	6	12206	4.43345	61.6561	29.3762	4.53421	0	0	2.33333	97.6667	242	3365.5	1603.5	247.5	0	0	3.5	146.5	0.94347	13.1209	6.25146	0.964912	0	0	0.0136452	0.57115	**	9.09021	9.09021					58.1575	58.1575					24.5719	24.5719
5.5	25.6	13.2	11.4	68.5	6.9	2	9.6	4.8	12942	4.37318	64.3855	18.1142	13.1272	100	0	0	0	285	4196	1180.5	855.5	38.5	0	0	0	1.10981	16.3396	4.59696	3.33139	0.149922	0	0	0	**	4.93479	4.93479					64.0073	64.0073					18.0078	18.0078
5.1	41.8	14.3	9.7	51.1	24.9		17.7	2.8		5.2445	69.9904	20.1677	4.59738	0	63.2773	36.7227	0	466	6219	1792	408.5	0	1129.5	655.5	0	1.82316	24.331	7.01095	1.5982	0	4.41901	2.56455	0	**	4.36125						68.774						23.0416
5.1	31.9	18.3	13	59.9	8.9		4	5.2		2.01902	44.5465	37.3678	16.0667	5.89066	66.7862	5.94501	21.3781	94.5	2085	1749	752	271	3072.5	273.5	983.5	0.321429	7.09184	5.94898	2.55782	0.921769	10.4507	0.930272	3.34524	**	3.93815						55.5705						21.7918
5.3	25	18.8	12.9	56.3	11.9		11	4		4.81484	55.2823	37.65	2.25282	0	0	0	100	327	3754.5	2557	153	0	0	0	183	1.17204	13.457	9.16487	0.548387	0	0	0	0.655914	**	7.65367						49.8273						32.109
9.3	12.6	17.8	6.6	59.8	15.7		35.6	3.5		1.88324	55.3515	10.5932	32.172	0	95.7576	4.24242	0	60	1763.5	337.5	1025	0	237	10.5	0	0.220264	6.47394	1.23899	3.76285	0	0.870044	0.0385463	0	**	1.74749						58.2642						10.1354
8.1	10.9	10	8.7	69.2	12.1		8.8	7.6		2.27603	75.3672	17.5948	4.7619					70.5	2334.5	545	147.5													**	2.27603						75.3672						17.5948
9.9	39.9	17.3	7.9	59.1	15.7		22.4	7.1		2.10635	87.0856	4.43715	6.37086	0.144908	74.1931	17.2573	8.40469	122	5044	257	369	5.5	2816	655	319	0.507066	20.9643	1.06816	1.53367	0.0228595	11.7041	2.72236	1.32585	**	1.32986						81.9817						9.51239
10.1	37	8.6	19.5	65.1	6.8		14.5	9.7		12.4583	76.5055	6.77631	4.25992	11.7225	57.0432	25.1114	6.12284	1007.5	6187	548	344.5	302.5	1472	648	158	3.49099	21.438	1.89882	1.19369	1.04816	5.10049	2.24532	0.547471	**	12.2803						71.7975						11.2116
11.7	34.8	18.5	10.1	59.8	11.6		35.4	6.1		2.91506	64.8934	16.4208	15.7707	3.05649	41.7347	40.7745	14.4343	208.5	4641.5	1174.5	1128	95.5	1304	1274	451	0.704154	15.6754	3.96657	3.80952	0.322526	4.40392	4.3026	1.52313	**	2.95806						57.8525						23.825
12.2	47	18.4	13.3	61.2	7		29.7	7.9		10.3406	78.1995	1.58716	9.87276	6.07504	29.4223	64.0262	0.476474	1182.5	8942.5	181.5	1129	102	494	1075	8	4.17549	31.5766	0.64089	3.98658	0.360169	1.74435	3.7959	0.0282486	**	5.99841						44.067						5.86766
12.1	18.4	13.1	25.6	47.3	14		3	13.6		39.2237	60.7763	0	0	6.00281	50.6592	43.338	0	576	892.5	0	0	214	1806	1545	0	2.10066	3.25492	0	0	0.780452	6.58643	5.63457	0	**	15.6948						53.6108						30.6943
9.9	17.3	19.1	6.1	62.1	12.7		15.2	8.7		5.56152	59.6414	18.9822	15.8149	1.97044	98.0296	0	0	259	2777.5	884	736.5	10	497.5	0	0	0.868545	9.31422	2.96445	2.46982	0.0335345	1.66834	0	0	**	6.68625						64.3218						13.2427
13.6	47.5	10.8	8.9	60.7	19.7		45.4	9.8		7.90632	59.9579	17.1144	15.0214	0.485313	1.91571	97.599	0	619.5	4698	1341	1177	9.5	37.5	1910.5	0	3.00582	22.7948	6.50655	5.71082	0.0460941	0.181951	9.26977	0	**	6.42296						48.356						33.2023
6.9	8.7	29.3	4.4	49.9	16.4		20.9	1.1		0	13.3678	86.6322	0	2.95082	68.918	27.8033	0.327869	0	219.5	1422.5	0	22.5	525.5	212	2.5	0	0.792705	5.13723	0	0.0812568	1.8978	0.765619	0.00902853	**	0.932642						30.8808						67.9793
10.3	31.7	21.4	8.2	64.5	5.8		13.1	9.1		5.96026	75.7365	7.79858	10.5047					522	6633	683	920													**	5.96026						75.7365						7.79858
10.3	12.9	7.8	22.6	60	9.5		8.8	10.5		10.2697	62.048	16.1233	11.559					346.5	2093.5	544	390													**	10.2697						62.048						16.1233
12.3	63.9	12.9	13.6	64.6	9		40.7	8		7.53405	92.0373	0	0.428612	6.37217	66.9521	17.8586	8.8171	395.5	4831.5	0	22.5	539.5	5668.5	1512	746.5	1.55464	18.9917	0	0.0884434	2.12068	22.2818	5.9434	2.93436	**	6.05339						73.4913						13.208
6.5	34	19.7	14.4	48.8	17.2		15.2	3.9		2.38877	32.8916	40.4087	24.3109					214.5	2953.5	3628.5	2183													**	2.38877						32.8916						40.4087
7.1	33.3	17.8	25.8	56.1	0.3		2.9	7.8		30.9916	64.1997	1.73326	3.07539	20.9195	79.0805	0	0	2020.5	4185.5	113	200.5	91	344	0	0	9.51271	19.7057	0.532015	0.943974	0.428437	1.61959	0	0	**	30.3616						65.1305						1.62485
9.4	30.9	29.5	5.6	52.4	12.4		11.8	7.6		2.72976	68.9714	10.6811	17.6177					304	7681	1189.5	1962													**	2.72976						68.9714						10.6811
7.5	38.6	12.7	14.7	62.4	10.2		3.2	7.2		16.0529	54.3128	25.7646	3.86968	8.68931	81.3503	2.27131	7.6891	643	2175.5	1032	155	208.5	1952	54.5	184.5	3.63277	12.291	5.83051	0.875706	1.17797	11.0282	0.30791	1.04237	**	13.2943						64.4418						16.9633
8.4	74.2	2.4	27.9	67.3	2.4		76.4	6.7		15.5905	84.4095	0	0	25.7347	70.2383	1.95731	2.06966	268	1451	0	0	2176	5939	165.5	175	1.94626	10.5374	0	0	15.8025	43.13	1.20189	1.27088	**	24.0208						72.6326						1.62662
9.1	25.2	21.7	13.2	49.8	15.3		8.6	8.7		4.9162	73.511	20.4641	1.10872	9.29759	90.7024	0	0	286	4276.5	1190.5	64.5	137	1336.5	0	0	0.98791	14.772	4.11226	0.222798	0.47323	4.61658	0	0	**	5.80167						76.9853						16.3284
8.3	31.7	28.1	15.5	56.3	0.1	6.17647	21	3.4	11951	17.5792	70.2989	0	12.1219					1470.5	5880.5	0	1014													**	17.5792	17.5792					70.2989	70.2989					0	0
7.6	32.5	28.8	5	52.9	13.3	7.46154	19.4	2.6	12236	4.00021	39.576	32.545	23.8788					375.5	3715	3055	2241.5					1.29304	12.7927	10.52	7.71866					**	4.00021	4.00021					39.576	39.576					32.545	32.545
13.3	37	12.6	17.6	69.7	0	1.81579	20.7	11.4	11996	8.90279	91.0972	0	0	6.72381	93.2762	0	0	740	7572	0	0	125.5	1741	0	0	2.68408	27.4646	0	0	0.455205	6.31483	0	0	**	8.50322	8.50322					91.4968	91.4968					0	0
10.1	11.3	19.8	18.4	53.1	8.7	4.44828	25.8	5.8	12187	3.33129	34.2326	17.0039	45.4323					81.5	837.5	416	1111.5													**	3.33129	3.33129					34.2326	34.2326					17.0039	17.0039
7.1	40.7	27	9.1	52.7	11.2	7.65217	17.6	2.3	11777	2.61389	61.2131	16.2861	19.8869	0	59.603	17.2953	23.1017	245	5737.5	1526.5	1864	0	1201	348.5	465.5	0.898423	21.0396	5.59773	6.83535	0	4.40411	1.27796	1.707	**	2.2193	2.2193					62.8516	62.8516					13.8276	13.8276
10.8	14.3	17.9	9.6	64.3	8.3	1.15238	12.1	10.5	11933	3.27072	76.1592	0	20.5701					124.5	2899	0	783													**	3.27072	3.27072					76.1592	76.1592					0	0
12.4	18	16.9	10.4	60.2	12.4	5.02778	36.2	7.2	11942	4.65367	88.2313	1.90989	5.20511	0	100	0	0	173	3280	71	193.5	0	1354	0	0	0.613475	11.6312	0.251773	0.68617	0	4.80142	0	0	**	0.0790382	0.0790382					99.6679	99.6679					0.149282	0.149282
9.8	19.3	17.5	5.1	62.6	14.7	0.646465	6.4	9.9	12071	0.553381	69.0512	29.7611	0.634364	0	68.3948	31.6052	0	20.5	2558	1102.5	23.5	0	1167.5	539.5	0	0.0703742	8.78133	3.78476	0.0806728	0	4.0079	1.85204	0	**	0.36653	0.36653					68.693	68.693					30.5203	30.5203
13.2	24	22.5	11	59.4	7.1	0.924242	12.2	13.2	12091	9.81639	83.7086	5.59917	0.875884	7.95455	53.4091	0	38.6364	756.5	6451	431.5	67.5	3.5	23.5	0	17	2.31558	19.7459	1.32078	0.206612	0.0107132	0.0719314	0	0.0520355	**	9.80582	9.80582					83.5365	83.5365					5.56738	5.56738
12.2	40.4	25.8	11.8	58.4	4	1.43636	15.8	11	12096	15.4554	60.5862	5.91292	18.0455	8.62652	85.9946	1.60126	3.77763	907	3555.5	347	1059	382.5	3813	71	167.5	3.20948	12.5814	1.22788	3.74735	1.3535	13.4926	0.251238	0.592711	**	11.2827	11.2827					64.472	64.472					3.65736	3.65736
14.5	17.5	26.3	9.9	63.6	0.3	1.38636	18.3	13.2	12175	11.2194	80.617	1.44063	6.72293	3.96515	76.7798	0	19.255	385.5	2770	49.5	231	66	1278	0	320.5	1.3193	9.47981	0.169405	0.790554	0.225873	4.37372	0	1.09685	**	8.85207	8.85207					79.3648	79.3648					0.970493	0.970493
13.2	33.7	19.5	6.1	56.2	18.3	1.08943	13.4	12.3	12376	9.76365	76.0555	7.45755	6.72327	2.82408	60.3036	36.8723	0	425.5	3314.5	325	293	133	2840	1736.5	0	1.54167	12.0091	1.17754	1.06159	0.481884	10.2899	6.29167	0	**	6.04535	6.04535					68.4689	68.4689					22.3142	22.3142
12.5	57.9	23.9	17.7	55.6	2.8	1.12174	12.9	11.5	12385	25.4042	66.4454	2.98231	5.16808	10.4385	47.8492	1.18751	40.5248	2679	7007	314.5	545	628.5	2881	71.5	2440	9.19103	24.0394	1.07898	1.86977	2.15624	9.88404	0.2453	8.37107	**	19.965	19.965					59.6867	59.6867					2.33	2.33
6.2	27.3	18.7	6.2	72.9	2.1	7.21429	20.2	2.8	12401	0.837791	85.6287	9.39615	4.1374					65	6643.5	729	321													**	0.837791	0.837791					85.6287	85.6287					9.39615	9.39615
9.7	48.7	18.4	6.9	63.2	11.5	8.61538	33.6	3.9	12883	0.976464	68.0646	20.992	9.96693	0.53125	99.4688	0	0	125.5	8748	2698	1281	8.5	1591.5	0	0	0.422559	29.4545	9.08418	4.31313	0.0286195	5.35859	0	0	**	0.927175	0.927175					71.5413	71.5413					18.6681	18.6681
12	31.7	22.3	8.8	63.4	5.5	0.883929	9.9	11.2	13013	5.59344	77.3845	13.4657	3.55632	0.389933	75.1152	1.98511	22.5097	324	4482.5	780	206	5.5	1059.5	28	317.5	1.42292	19.686	3.42556	0.904699	0.0241546	4.65305	0.122969	1.39438	**	4.57448	4.57448					76.9402	76.9402					11.2175	11.2175
8.3	17.2	16.9	17.3	62.5	3.3	8.94118	30.4	3.4	12241	17.9818	73.4099	0	8.60832	2.64611	84.8596	0	12.4942	376	1535	0	180	57.5	1844	0	271.5	1.49384	6.09853	0	0.715137	0.228447	7.32618	0	1.07867	**	10.1665	10.1665					79.2448	79.2448					0	0
9.2	12.4	13.9	21.6	59.2	5.3	2.52632	19.2	7.6	12262	10.9646	46.2552	0	42.7801	0	98.2583	1.57578	0.165872	91.5	386	0	357	0	2369.5	38	4	0.338137	1.42646	0	1.31929	0	8.75647	0.140429	0.014782	**	6.144	6.144					81.9845	81.9845					1.13062	1.13062
6.7	40	20.1	11.7	68.2	0	3.81395	16.4	4.3	12312	0.00331586	99.9792	0.0133846	0.0240382					31264.3	8210.5	0	1078													**	0.00331586	0.00331586					99.9792	99.9792					0.0133846	0.0133846
8	65.9	22.3	18.5	54.3	4.8	16.3333	29.4	1.8		24.3676	64.4419	0	11.1905	22.5441	41.3388	9.90099	26.2161	1705	4509	0	783	2618.5	4801.5	1150	3045	6.09146	16.1093	0	2.79743	9.35513	17.1543	4.10861	10.8789	**	23.0291						50.1032						6.2483
13.3	29.4	14.5	23.4	53.4	8.7	2.51376	27.4	10.9		9.00598	47.8689	18.7272	24.3979	8.32215	75.1007	0	16.5772	617	3279.5	1283	1671.5	62	559.5	0	123.5	2.35586	12.522	4.89882	6.38221	0.236732	2.13631	0	0.471554	**	8.18954						50.9557						17.0295
20.5	4.1					0.714286	15.5	21.7																										**	19.9796						74.5158						2.49745
20	30.8	16.3	11.8	71.3	0.5	5.54867	62.7	11.3		7.78519	76.0219	0	16.1929	16.3383	62.3258	0	21.3359	519	5068	0	1079.5	340	1297	0	444	1.82297	17.8012	0	3.79171	1.19424	4.55567	0	1.55954	**	9.81995						72.7636						0
15.1	19.6	13	25.2	60.4	1.4	2.55932	15.1	5.9		4.64908	82.3536	6.5713	6.42602	0.696379	99.3036	0	0	208	3684.5	294	287.5	2.5	356.5	0	0	0.832333	14.7439	1.17647	1.15046	0.010004	1.42657	0	0	**	4.35547						83.6127						6.08318
12.1	20.7	15.1	12.4	59.8	12.7	2.33663	23.6	10.1	11795	6.82362	78.2946	1.63652	13.2453					356.5	4090.5	85.5	692													**	6.82362	6.82362					78.2946	78.2946					1.63652	1.63652
13.3	14.3	7.2	19	73.8	0	5.49462	51.1	9.3	12168	24.0592	48.7412	0	27.1996	12.6783	78.8431	0	8.47861	463.5	939	0	524	80	497.5	0	53.5	2.36963	4.80061	0	2.67894	0.408998	2.54346	0	0.273517	**	21.2512	21.2512					56.1681	56.1681					0	0
12.6	38.6	16	28.8	52.3	2.9	2.32692	24.2	10.4		34.5472	31.612	2.67357	31.1673					3301.5	3021	255.5	2978.5													**	34.5472						31.612						2.67357
																										3.42355				2.53539
																										1.71175				0.589645
MEN																																		NAME
13.1	26.4	25.8	10.7	58.2	5.3	1.11905	14.1	12.6	11788	12.7549	73.8784	8.05216	5.31455					1032	5977.5	651.5	430					3.35938	19.458	2.12077	1.39974					**	12.7549	12.7549					73.8784	73.8784					8.05216	8.05216
10.8	47	23.3	11.4	42	23.3	8.71053	33.1	3.8	11956	7.59137	39.952	30.5311	21.9256	2.58997	63.9858	31.5703	1.85387	917	4826	3688	2648.5	47.5	1173.5	579	34	3.22433	16.9691	12.9677	9.31259	0.167018	4.12623	2.03586	0.11955	**	7.23312	7.23312					44.9923	44.9923					27.6576	27.6576
14.2	19.2	27.6	7.1	54.5	10.7	5.81967	35.5	6.1	11973	0.804568	50.5494	41.7251	6.92101					46.5	2921.5	2411.5	400					0.149326	9.38182	7.74406	1.28452					**	0.804568	0.804568					50.5494	50.5494					41.7251	41.7251
7.3	11.9	26.2	6.6	67.2	0	1.55932	9.2	5.9	11989	16.9545	70.3868	0	12.6588					594	2466	0	443.5					1.98198	8.22823	0	1.47981					*	16.9545	16.9545					70.3868	70.3868					0	0
10.1	33.4	17.9	11.4	64.3	6.4	2.38272	19.3	8.1	12001	2.36651	47.1634	16.7415	33.7285					255.5	5092	1807.5	3641.5					0.789311	15.7306	5.58387	11.2496					**	2.36651	2.36651					47.1634	47.1634					16.7415	16.7415
9.4	39.8	17.2	14.4	63	5.4	1.04545	9.2	8.8	12012	17.5228	61.3372	12.8842	8.25577	23.1061	73.7879	0	3.10606	1741.5	6096	1280.5	820.5	152.5	487	0	20.5	6.38614	22.3542	4.69564	3.0088	0.559223	1.78585	0	0.0751742	**	17.8705	17.8705					62.1126	62.1126					12.0819	12.0819
11.1	57.8	18.8	15.6	54	11.6	0.642857	7.2	11.2	12018	7.88521	45.1254	15.9917	30.9977	16.6109	63.8424	12.0674	7.47935	588	3365	1192.5	2311.5	744	2859.5	540.5	335	2.74895	15.7317	5.57504	10.8065	3.47826	13.3684	2.52688	1.56615	**	11.1595	11.1595					52.149	52.149					14.5191	14.5191
9.4	15.4	24.3	10.6	65.1	0	2.84127	17.9	6.3	12074	11.3422	74.9496	0	13.7082					534.5	3532	0	646					1.69812	11.2212	0	2.05236					**	11.3422	11.3422					74.9496	74.9496					0	0
11.3	11	29.4	12.6	51.2	6.8	1.5625	15	9.6	12146	7.97321	84.9944	0	7.03237					250	2665	0	220.5					0.874432	9.32144	0	0.771249					**	7.97321	7.97321					84.9944	84.9944					0	0
7.1	38.8	14.7	6.8	59.1	19.5	0.916667	6.6	7.2	12188	1.49007	63.5059	34.6528	0.351194	2.336	81.088	13.248	3.328	148.5	6329	3453.5	35	36.5	1267	207	52	0.498992	21.2668	11.6045	0.117608	0.122648	4.25739	0.695565	0.174731	**	1.60472	1.60472					65.8889	65.8889					31.7517	31.7517
12.4	62.1	10.3	14.6	71.1	4	4.15217	38.2	9.2	12265	4.80479	82.9674	10.798	1.42983	7.60616	84.6124	0	7.78146	517.5	8936	1163	154	390.5	4344	0	399.5	2.01991	34.879	4.53942	0.601093	1.5242	16.9555	0	1.55933	**	5.70908	5.70908					83.4984	83.4984					7.3124	7.3124
11.4	44.3	21.8	10.1	55.1	13	1.84615	16.8	9.1	12271	11.0926	63.8135	15.5737	9.52023	4.27632	44.1103	44.5645	7.04887	1033.5	5945.5	1451	887	136.5	1408	1422.5	225	3.63397	20.9054	5.10197	3.11885	0.479958	4.95077	5.00176	0.791139	**	9.35327	9.35327					58.7857	58.7857					22.9715	22.9715
9.2	29.5	24	6.2	68.4	1.3	4.8125	23.1	4.8	12278	1.83069	68.4421	0.141295	29.5859	3.81773	96.1823	0	0	149	5570.5	11.5	2408	46.5	1171.5	0	0	0.469883	17.567	0.0362662	7.59382	0.146641	3.69442	0	0	**	2.07747	2.07747					71.6434	71.6434					0.122204	0.122204
7.6	45.2	23.7	9.2	64.2	2.9	4.07143	17.1	4.2	12294	9.10143	65.3227	6.90568	18.6701	0	19.98	0	80.02	1100.5	7898.5	835	2257.5	0	100	0	400.5	3.88183	27.8607	2.94533	7.96296	0	0.352734	0	1.4127	**	8.57922	8.57922					62.7012	62.7012					6.50945	6.50945
10.6	26.9	25.2	7.7	55.8	11.4	3.10448	20.8	6.7	12352	13.3845	67.4102	12.5828	6.62252	8.67461	28.6299	50.3723	12.3232	960	4835	902.5	475	116.5	384.5	676.5	165.5	3.10982	15.6625	2.92355	1.53871	0.377389	1.24555	2.19145	0.536119	**	8.42801	8.42801					62.7532	62.7532					21.1181	21.1181
9.1	61.2	16.3	10.1	72.7	0.9	1.16854	10.4	8.9	12372	7.66111	88.2653	1.05269	3.0209					1284.5	14799	176.5	506.5					4.65905	53.6779	0.640189	1.83714					**	7.66111	7.66111					88.2653	88.2653					1.05269	1.05269
12.4	54.8	21.6	13.1	62.5	2.9	6.25862	36.3	5.8	12888	11.241	75.0185	4.56478	9.17575					1216.5	8118.5	494	993					6.16261	41.1272	2.50253	5.0304					**	11.241	11.241					75.0185	75.0185					4.56478	4.56478
5.4	23	11.4	7.3	69.8	11.5	1.79487	7	3.9	12902	0.364648	85.7595	1.70809	12.1677					19	4468.5	89	634					0.0837743	19.7024	0.392416	2.79541					**	0.364648	0.364648					85.7595	85.7595					1.70809	1.70809
14	43.2	19.5	17.6	51.9	11	1.25385	16.3	13	12912	18.8462	59.5651	16.6715	4.91724	1.56512	52.562	29.9422	15.9307	1958.5	6190	1732.5	511	42	1410.5	803.5	427.5	6.40661	20.2486	5.66732	1.67157	0.13739	4.614	2.62839	1.39843	**	15.2996	15.2996					58.1278	58.1278					19.3951	19.3951
9.8	28.7	7.4	30.4	56.1	6.1	1.05376	9.8	9.3	12926	21.1529	66.1574	0	12.6897	0.490998	72.7005	26.8085	0	1038.5	3248	0	623	7.5	1110.5	409.5	0	4.21127	13.1711	0	2.52636	0.0304136	4.50324	1.66058	0	**	16.2498	16.2498					67.7101	67.7101					6.36166	6.36166
3.7	21.1	21.6	10.1	50.2	18	0	0	4.7	12930	0.711071	55.2025	41.7192	2.36724					39.5	3066.5	2317.5	131.5					0.149962	11.642	8.79841	0.499241					**	0.711071	0.711071					55.2025	55.2025					41.7192	41.7192
6.1	20.4	21.1	8.6	63.2	7	5.93333	17.8	3	12952	3.17935	89.7513	6.13428	0.935104	0.571429	85.5238	0	13.9048	170	4799	328	50	1.5	224.5	0	36.5	0.611291	17.2564	1.17943	0.179791	0.00539374	0.807264	0	0.131248	**	3.05731	3.05731					89.5534	89.5534					5.84722	5.84722
10.5	36.9	15.2	11.3	66.4	7.1	1.86667	16.8	9	12988	8.98402	78.3753	5.20927	7.43137	0.146807	50.4527	47.2718	2.1287	798.5	6966	463	660.5	3	1031	966	43.5	2.69672	23.5258	1.56366	2.23067	0.0101317	3.48193	3.26241	0.14691	**	7.33102	7.33102					73.1455	73.1455					13.0705	13.0705
12.5	18.4	20.2	14.6	53.5	11.7	1.45361	14.1	9.7	13034	5.27517	65.465	21.0646	8.19515					219.5	2724	876.5	341					0.963988	11.9631	3.84936	1.49758					**	5.27517	5.27517					65.465	65.465					21.0646	21.0646
14.4	37.7	20.2	15.3	60.4	4.2	3.65957	34.4	9.4		7.425	72.4259	10.0257	10.1234					836.5	8159.5	1129.5	1140.5					2.72831	26.6129	3.68395	3.71983					**	7.425	7.425					72.4259	72.4259					10.0257	10.0257
10.8	18.1	13.8	30.8	55	0.4	3.29487	25.7	7.8																										**	16.9427	16.9427					81.7138	81.7138					0	0
12	69.7	18.2	26	55.8	0	1.23636	13.6	11	12378	23.5667	76.4333	0	0	23.8401	51.7909	0	24.369	575.5	1866.5	0	0	3967	8618	0	4055	2.08288	6.75534	0	0	14.3576	31.1907	0	14.6761	*	23.8052	23.8052					54.9445	54.9445					0	0
10.1	30.2	13.9	24.5	50.4	11.2	2.28235	19.4	8.5	12896	8.87674	43.9923	36.3193	10.8116					601	2978.5	2459	732					2.64292	13.0981	10.8135	3.219					**	8.87674	8.87674					43.9923	43.9923					36.3193	36.3193
13.5	54.6	14.6	14.6	56.8	0	4.59375	29.4	6.4	12155	14.13	56.4352	0	29.4347	10.0471	30.2983	0	59.6546	2081	8311.5	0	4335	160	482.5	0	950	6.95614	27.7828	0	14.4906	0.534831	1.61285	0	3.17556	**	13.7316	13.7316					53.8848	53.8848					0	0
11.3	34.2	28.8	7.7	57.4	6	2.45679	19.9	8.1	12413	0.00574955	99.9439	0.0415724	0.00876056					244.778	1190.64	238.369	207.645					0.9293	4.52029	0.90497	0.788326					**	0.00574955	0.00309975					99.9439	99.9698					0.0415724	0.0224129
13.2	32.4	24.9	24.7	50.2	0.2	1.28099	15.5	12.1		40.3883	48.8022	0	10.8095	14.5952	76.955	0	8.44984	2090.5	2526	0	559.5	475	2504.5	0	275	7.98205	9.6449	0	2.13631	1.81367	9.56281	0	1.05002	**	30.4312						59.6702						0
10	35.7	18.9	14.7	59	7.3	4.5	26.1	5.8		12	66.5566	2.65643	18.7869	5.5666	93.9273	0	0.506055	781.5	4334.5	173	1223.5	154	2598.5	0	14	2.89573	16.0608	0.641026	4.5335	0.570624	9.62835	0	0.0518749	**	34.0014						12.0245						3.36609
14.7	49.9	6.8	31.2	61	1	0.649007	9.8	15.1		45.3449	49.8881	0	4.767	15.2688	78.1707	3.14757	3.41295	2330.5	2564	0	245	1237	6333	255	276.5	8.6797	9.54935	0	0.912477	4.60708	23.5866	0.949721	1.0298	**	26.9428						67.1928						1.92584
14.6	41.9	18.5	26.4	55.2	0	0.852349	12.7	14.9		23.8948	75.0803	0	1.02493	14.9409	70.409	0	14.6501	781	2454	0	33.5	1130.5	5327.5	0	1108.5	2.98547	9.38073	0	0.128058	4.32148	20.3651	0	4.23739	**	17.8075						71.3539						0
ＡＨＩ	Snoring%	Ｓ．Ｒ	Ｓ．１	Ｓ．２	Ｓ．３	REM dependency	REM	NREM	Ｎo	supine N1	N2	N3	REM	lateral N1	N2	N3	REM	supineS1snoring total time	S2snoring total time	S3snoring total time	REMsnoring total time	S1snoring total time	S2snoring total time	S3snoring total time	REMsnoring total time	supine N1/TST	N2/TST	N3/TST	REM/TST	lateral N1/TST	N2/TST	N3/TST	REM/TST	NAME	S1snoring %						S2snoring %						S3snoring %
																																															40以下とp=0.226
CONTROL																																															女性全体とp=0.81
ＡＨＩ	Snoring%	Ｓ．Ｒ	Ｓ．１	Ｓ．２	Ｓ．３	REM dependency	REM	NREM	Ｎo	supine N1	N2	N3	REM	lateral N1	N2	N3	REM	supineS1snoring total time	S2snoring total time	S3snoring total time	REMsnoring total time	S1snoring total time	S2snoring total time	S3snoring total time	REMsnoring total time	supine N1/TST	N2/TST	N3/TST	REM/TST	lateral N1/TST	N2/TST	N3/TST	REM/TST	NAME	S1snoring %						S2snoring %						S3snoring %
0	37.4	0	11.6	39	49.3	0	0	0	11954																									**	0	0					23.4056	23.4056					76.5944	76.5944
3.8	62.5	24.3	9.4	65.2	1.1	12.4	12.4	1	12320																									**	10.5183	10.5183					71.7198	71.7198					1.9005	1.9005
2	7.1	27.3	1.5	54.4	16.8		6.3	0.5																										**	0						0.825524						87.7064
3.7	17.1	13.2	8	66.9	11.9		7.2	3.1																										**	2.42849						75.0528						13.995
2.2	12.1	25.9	6.5	67	0.5		6.1	0.7																										**	14.2021						83.6628						0
0.5	8.4	16.2	5.7	62.5	15.6		3.1	0																										**	4.8063						93.3913						0
2.5	64.6	16.7	8.2	75.1	0		10.1	0.9																										**	2.94967						84.575						0
1.7	9.6	22.9	8.5	52	16.6		1.3	1.8																										**	6.1624						60.0445						33.2592
2.4	15.9	20.4	7.1	50.7	21.8		6.7	1.2																										**	4.361						46.6075						45.0276
4.8	49.5	15.9	20.5	61.2	2.5		11.1	3.6																										**	7.21293						82.5323						4.74981
4.4	7.5	12.1	19	66.6	2.3		2.1	4.5																										**	1.06589						90.9157						8.01841
2	13.3	23.7	6.7	60.7	9		1.7	2.1																										**	2.26089						72.2801						25.0206
3.1	63.4	2.8	7.3	89.9	0	7.11538	18.5	2.6	12256																									**	4.6219	4.6219					93.1603	93.1603					0	0
0.6	34.4	7.5	11.1	77.7	3.7	0	0	0.4	11769																									**	4.913	4.913					71.2079	71.2079					8.9449	8.9449
4.2	56.5	23.7	7.4	55	14	3.7449	36.7	9.8																										**	14.8727	14.8727					35.5809	35.5809					34.4943	34.4943
2.8	46.5	21.2	17.6	60.7	0.4	2.19014	31.1	14.2																										**	9.80072	9.80072					74.6488	74.6488					0.774723	0.774723
3.7	34.7	25	18.6	47.9	8.6	2.59821	29.1	11.2																										**	14.7989	14.7989					54.2893	54.2893					18.414	18.414
1.5	14.8	17.8	10	64.2	8	6.56716	44	6.7																										**	3.87991	3.87991					37.6597	37.6597					16.6436	16.6436
1.6	63.9	20	24.9	54	1.1	4	40	10																										**	17.5695						66.4144						1.19764
3.9	23	17.8	23.7	53.1	5.3	2.05303	27.1	13.2																										**	4.80459						54.2678						17.0401
2	54.7	20	19.5	56.6	3.9	0.182573	4.4	24.1																										**	20.7856						59.2444						3.90025
4.2	15.8	19.5	33.9	46.6	0	1.14213	22.5	19.7																										**	14.4133						70.8233						0		0

## Sheet: Children
ＡＨＩ	Snoring%	Ｓ．Ｒ	Ｓ．１	Ｓ．２	Ｓ．３	REM dependency	REM	NREM	Ｎo	supine N1	N2	N3	REM	lateral N1	N2	N3	REM	supineS1snoring total time	S2snoring total time	S3snoring total time	REMsnoring total time	S1snoring total time	S2snoring total time	S3snoring total time	REMsnoring total time	supine N1/TST	N2/TST	N3/TST	REM/TST	lateral N1/TST	N2/TST	N3/TST	REM/TST	NAME	S1snoring %						S2snoring %						S3snoring %
Girls
12.9	41.3	17.1	8.3	57.1	17.4	1.97222	21.3	10.8	11922	2.09617	43.6667	43.1822	11.0549	3.42048	82.6144	6.4488	7.51634	199	4145.5	4099.5	1049.5	78.5	1896	148	172.5	0.696779	14.5151	14.354	3.67472	0.27486	6.63866	0.518207	0.603992	**	2.35399						51.2491						36.0309
10.5	18.5	16.8	4.5	37.2	41.5	1.54118	13.1	8.5	12172	4.70685	26.5621	68.7311	0	0.198843	44.342	47.162	8.29718	171	965	2497	0	5.5	1226.5	1304.5	229.5	0.644796	3.63876	9.41554	0	0.0207391	4.62481	4.91893	0.865385	**	3.24807						22.5709						69.9577
9.2	25.4	16.5	0.8	35	47.7	0.946237	8.8	9.3	12573	1.32713	20.4515	77.3707	0.850726	1.24125	9.16614	86.76	2.83259	58.5	901.5	3410.5	37.5	39	288	2726	89	0.177434	2.7343	10.3443	0.11374	0.118289	0.873521	8.26812	0.269942	**	1.29139						15.755						81.2781
6.7	47.3	5.2	2.9	46.6	45.3	0	0	7.1	12167	1.77984	38.5519	59.6682	0	0	29.0891	63.859	7.05191	184	3985.5	6168.5	0	0	445.5	978	108	0.642907	13.9256	21.5531	0	0	1.5566	3.41719	0.377358	**	1.54758						37.2682						60.2759
1.3	15	16.1	1.6	40.6	41.7	2.18182	2.4	1.1	12811	0	0.822973	99.177	0					0	23.5	2832	0					0	0.082543	9.94731	0					**	0						0.822973						99.177
0.7	9.1	12.2	2.6	14.6	154.9	23	4.6	0.2	5047	5.82767	8.86664	85.3057	0	8.62801	42.1499	49.2221	0	81.5	124	1193	0	30.5	149	174	0	0.278347	0.423497	4.07445	0	0.104167	0.50888	0.594262	0	**	6.22741						15.1793						76.0078
0.9	58	24.8	2.9	24.2	27.6	1.25	1	0.8	5046	2.55471	27.2577	57.8282	12.3594	0	51.8278	44.6791	3.4931	401	4278.5	9077	1940	0	319	275	21.5	1.5364	16.3927	34.7778	7.43295	0	1.22222	1.05364	0.0823755	**	2.45831						28.1848						57.332
6.6	27.1	12.5	14.8	39.2	70.6	1.39683	8.8	6.3	5259	14.5799	20.8047	40.5799	24.0355	20.4265	71.9681	5.65262	1.95272	616	879	1714.5	1015.5	397.5	1400.5	110	38	3.18346	4.54264	8.86047	5.24806	2.05426	7.23773	0.568475	0.196382	**	16.4236						36.9389						29.5657
6.8	64.9	14.7	11.1	37.9	48.1	0.373333	2.8	7.5	5276	17.8867	38.7077	32.271	11.1347	13.093	11.4911	53.4504	21.9655	2865	6200	5169	1783.5	212.5	186.5	867.5	356.5	10.1488	21.9625	18.3103	6.31775	0.752745	0.660645	3.07297	1.26284	**	18.3479						38.0761						30.8174
2.2	18.1	11.4	2.2	15.4	47.7	0	0	2.5	5734	0	32.8402	67.1598	0	6.18446	25.9041	52.3218	15.5896	0	388.5	794.5	0	289	1210.5	2445	728.5	0	1.31606	2.6914	0	0.978997	4.10061	8.28252	2.46782	**	5.47815						30.3099						50.4028
3.3	28.7	13.8	5.1	45.4	46.8	5.8	11.6	2	6304	3.89563	26.744	69.3604	0	9.80907	30.8819	29.2454	30.0636	107.5	738	1914	0	485.5	1528.5	1447.5	1488	0.353735	2.42843	6.29812	0	1.59756	5.02962	4.76308	4.89635	**	7.69231						29.4007						43.6049
8.1	56.6	20.6	9	47.1	23.3	3.01754	17.2	5.7	6599	27.3092	58.3333	0	14.3574	15.3915	40.3381	19.7976	24.4727	272	581	0	143	1802.5	4724	2318.5	2866	0.886282	1.89312	0	0.46595	5.87325	15.3926	7.55458	9.33855	**	15.3357						35.2109						27.9589
2.6	16.9	27.2	5.8	40.2	26.8	0.851852	2.3	2.7	6962	3.24742	22.7964	48.5696	25.3866	32.0983	45.2678	7.48349	15.1504	126	884.5	1884.5	985	437.5	617	102	206.5	0.427699	3.00238	6.39681	3.34352	1.48506	2.09437	0.346232	0.70095	**	11.657						29.7476						41.0943
3	23.5	22.7	6.6	38.5	32.2	13.375	10.7	0.8	7056	4.40556	27.0114	68.583	0	5.98576	46.4174	0	47.5968	141	864.5	2195	0	134.5	1043	0	1069.5	0.504292	3.09192	7.8505	0	0.481044	3.73033	0	3.82511	**	4.97337						34.4345						39.6245
10.7	6.7	19.7	1036	50.6	19.1	0.282258	3.5	12.4	8724	13.145	53.0147	32.4823	1.35796	2.66836	87.9288	0	9.4028	121	488	299	12.5	21	692	0	74	0.446165	1.79941	1.10251	0.0460914	0.0774336	2.55162	0	0.272861	**	8.31625						69.1069						17.511
14	8.6	13.6	9.9	44.4	32.1	0.833333	11.5	13.8	10488	24.0449	68.764	7.19101	0	21.703	45.9242	8.64486	23.7279	53.5	153	16	0	418	884.5	166.5	457	0.178512	0.510511	0.0533867	0	1.39473	2.95128	0.555556	1.52486	**	22.7545						47.789						8.40626
3.9	7.9	8.7	3.4	53.5	34.5	2.90909	9.6	3.3	13334	1.48563	71.5538	25.5967	1.36386					30.5	1469	525.5	28					0.0920894	4.43539	1.58665	0.0845411					**	1.48563						71.5538						25.5967
13.1	78.5	12.1	4.8	33.8	23.3	3.73737	37	9.9	5277	3.56614	36.2542	47.2305	12.9492	3.81359	28.5786	56.3146	11.2932	192.5	1957	2549.5	699	491	3679.5	7250.5	1454	0.731661	7.43824	9.69023	2.65678	1.86621	13.9852	27.558	5.52642	**	3.74049						30.8461						53.631
BOYS																																		NAME
2.9	72.4	20	3.4	21.6	33.5	3.57895	6.8	1.9	4588	10.1554	52.506	9.91464	27.4239	7.64574	36.4574	30.2018	25.6951	232	1199.5	226.5	626.5	170.5	813	673.5	573	0.981387	5.07403	0.958122	2.65017	0.721235	3.43909	2.84898	2.42386	**	5.31756						21.1574						51.675
1.4	42.5	21.1	4.5	40.6	49.3	0.294118	0.5	1.7	4729	5.65412	38.8072	36.2686	19.2702	3.25892	22.3315	63.3336	11.076	392	2690.5	2514.5	1336	227	1555.5	4411.5	771.5	1.68385	11.5571	10.8011	5.73883	0.975086	6.6817	18.9497	3.314	**	4.54987						30.5193						49.7826
2.9	31.3	18.4	10.3	28.5	36.2	3.57895	6.8	1.9	4730	65.3191	32.766	0	1.91489	4.1045	14.7677	76.3108	4.817	460.5	231	0	13.5	337	1212.5	6265.5	395.5	1.78074	0.893271	0	0.0522042	1.30317	4.68871	24.2285	1.52939	**	8.9451						16.1909						70.2765
0.8	27.9	25.1	3.6	40.6	31.9	1.42857	1	0.7	4768	0.457591	26.099	0	73.4434	6.74649	14.3679	0	78.8856	14	798.5	0	2247	146.5	312	0	1713	0.0532725	3.03843	0	8.55023	0.557458	1.18721	0	6.51826	**	3.70603						15.1891						30.2397
2.7	25.1	13.2	2.8	23.7	26.2	1.03704	2.8	2.7	4915	2.67701	15.8866	81.4364	0	3.25221	74.9085	20.8271	1.01228	145	860.5	4411	0	75.5	1739	483.5	23.5	0.581629	3.45166	17.6935	0	0.302848	6.97553	1.93943	0.0942639	**	3.15849						24.5206						69.0144
11.3	53.4	18.2	7.9	46.3	28.5	0.488	6.1	12.5	4934	21.4739	69.1557	0	9.37042	8.44312	44.2106	37.0428	10.3035	440	1417	0	192	1003	5252	4400.5	1224	1.61884	5.21339	0	0.706402	3.69021	19.323	16.1902	4.50331	**	10.3601						47.8802						31.5935
3.5	29.6	11.9	4.6	35.9	42.8	1.82143	5.1	2.8	5045	4.82246	25.2023	49.232	20.7432	0	62.5638	26.8831	10.5532	146	763	1490.5	628	0	3189.5	1370.5	538	0.516631	2.69993	5.27424	2.22222	0	11.2863	4.84961	1.90375	**	7.48942						45.8234						33.1691
7.6	24.4	18.6	4.7	29.9	50.2	0.372093	3.2	8.6	5057	11.7304	31.5984	52.7093	3.96193	0	42.4728	43.3269	14.2003	604	1627	2714	204	0	994.5	1014.5	332.5	2.12377	5.72082	9.5429	0.7173	0	3.49684	3.56716	1.16913	**	6.98512						35.7614						50.248
6.9	64.8	16.1	2.6	6.8	33.4	1.9661	11.6	5.9	5083	3.26151	6.9421	85.9609	3.83547	4.70237	11.7925	63.4567	20.0484	358	762	9435.5	421	417.5	1047	5634	1780	1.39245	2.96383	36.6997	1.6375	1.62388	4.07235	21.9137	6.92338	**	3.90582						9.11106						75.8978
10.6	58.7	20.4	6.1	27.9	71.1	14.069	40.8	2.9	5085	4.0799	17.1676	62.4753	16.2772	7.74958	31.1427	28.0201	33.0877	433	1822	6630.5	1727.5	510	2049.5	1844	2177.5	1.48034	6.22906	22.6684	5.90598	1.74359	7.00684	6.30427	7.44444	**	5.47762						22.5756						49.2115
0.3	7.3	22.9	5.6	29.6	28.4		0	0	5131	33.0203	62.9108	4.06886	0	11.2695	60.5433	25.39	2.7972	105.5	201	13	0	209.5	1125.5	472	52	0.365558	0.696466	0.045045	0	0.725918	3.89986	1.63548	0.18018	**	14.2566						61.4392						21.9507
0.4	9.3	20.8	5.3	31.3	45	6.5	1.3	0.2	5215	18.1239	35.3793	0	46.4968	5.14824	4.96438	72.3512	17.5362	156.5	305.5	0	401.5	112	108	1574	381.5	0.556741	1.0868	0	1.42832	0.398435	0.384205	5.59943	1.35717	**	10.1801						15.6777						59.6777
0	16.1	21.1	5.2	47.9	35.6		0	0	5236	3.64713	44.3579	48.2648	3.73026					175.5	2134.5	2322.5	179.5					0.652902	7.94085	8.64025	0.667783					**	3.64713						44.3579						48.2648
4.9	31	19.6	10.1	44.8	31.1	6.78261	15.6	2.3	5257	17.101	44.5572	4.32036	34.0214	8.69976	44.2975	22.6469	24.3559	758	1975	191.5	1508	506.5	2579	1318.5	1418	3.24347	8.45101	0.819427	6.45272	2.16731	11.0355	5.64185	6.06761	**	12.3312						44.4098						14.7252
0.7	11.7	18.6	7.5	42	43.9	3	1.5	0.5	5423	9.05488	89.6037	0	1.34146	0.857045	23.6202	75.5228	0	148.5	1469.5	0	22	12.5	344.5	1101.5	0	0.627376	6.20828	0	0.0929447	0.0528095	1.45543	4.65357	0	**	5.23322						58.9631						35.8037
2.6	22.2	18.4	9.1	46.2	41.1	0	0	3.2	5424	2.84079	37.5754	37.6691	21.9147	46.6258	29.6524	19.4274	4.29448	136.5	1805.5	1810	1053	228	145	95	21	0.601057	7.95024	7.97006	4.63672	1.00396	0.638485	0.418318	0.0924703	**	6.88515						36.8436						35.9841
4.1	36	22.8	10.2	38.5	26.8	2.41935	7.5	3.1	5449	16.4639	52.4263	30.884	0.225705	6.41473	53.0962	36.4084	4.08066	1313	4181	2463	18	202	1672	1146.5	128.5	4.55903	14.5174	8.55208	0.0625	0.701389	5.80556	3.9809	0.446181	**	15.4592						46.2143						36.8316
0.8	9.2	17.9	10.6	28.7	32.2	0.875	0.7	0.8	5608	18.0502	28.0502	2.2973	51.6023					467.5	726.5	59.5	1336.5					1.97507	3.06929	0.251373	5.64639					**	18.0502						28.0502						2.2973
4.6	55.1	22.4	8	19.4	20.9	1.15909	5.1	4.4	5652	5.44568	31.6898	35.8385	27.026	13.1225	17.3123	63.1621	6.40316	296	1722.5	1948	1469	1328	1752	6392	648	1.12505	6.54694	7.40403	5.58343	5.04751	6.65906	24.2949	2.46294	**	10.5032						22.4712						53.334
0.8	31.8	19.4	4.2	43.1	19.1	2	1.4	0.7	5735	13.5682	44.8547	41.5771	0	7.55646	28.341	8.89795	55.2046	637.5	2107.5	1953.5	0	222.5	834.5	262	1625.5	2.42027	8.00114	7.41648	0	0.844723	3.16819	0.994685	6.17122	**	14.7647						36.8418						28.1871
1.4	14.2	26.3	9	36.6	40	3.5	2.8	0.8	5797	19.6638	30.2615	44.8568	5.21793	0	59.7938	0	40.2062	789.5	1215	1801	209.5	0	29	0	19.5	2.62904	4.04595	5.99734	0.697636	0	0.0965701	0	0.0649351	**	19.4291						30.614						44.3214
3.2	29.5	16.4	4.4	34.2	69.5	6.41176	10.9	1.7	6303	32.1584	34.3366	0	33.505	2.77955	11.1893	73.221	12.8101	406	433.5	0	423	195.5	787	5150	901	7.12281	7.60526	0	7.42105	3.42982	13.807	90.3509	15.807	**	7.25048						14.7119						62.0781
12.8	27.5	15.5	10.7	42.7	31.1	2.2037	23.8	10.8	6420	9.55533	45.6117	27.5524	17.2806					613.5	2928.5	1769	1109.5					2.4144	11.525	6.96183	4.36639					**	9.55533						45.6117						27.5524
3.8	15.2	24.3	4.7	27.1	43.9	5.55556	10	1.8	6729	8.99123	24.5301	6.23434	60.2444	2.44826	25.0126	72.5391	0	143.5	391.5	99.5	961.5	48.5	495.5	1437	0	0.444961	1.21395	0.308527	2.9814	0.150388	1.53643	4.45581	0	**	5.36763						24.7973						42.955
10.1	7.4	18.1	7.5	33.3	41.1	3.08108	22.8	7.4	6913	4.1748	42.9965	0	52.8287	20.0278	45.8971	0	34.0751	53.5	551	0	677	72	165	0	122.5	0.187325	1.92927	0	2.37045	0.252101	0.577731	0	0.428922	**	7.64778						43.6319						0
0.7	14.6	10.6	7.2	61.3	20.9	0	0	0.8	8443	1.89565	88.4384	9.66592	0	1.81818	95.8562	1.7759	0.549683	50.5	2356	257.5	0	21.5	1133.5	21	6.5	0.200159	9.33809	1.02061	0	0.085216	4.49267	0.0832342	0.025763	**	1.87183						90.7188						7.24035
2.3	11.8	13.1	2.2	44.8	40	1.7619	3.7	2.1	8929	12.2111	27.0812	60.7077	0	0	58.7039	4.39924	36.8969	298.5	662	1484	0	0	620.5	46.5	390	1.01427	2.24941	5.04247	0	0	2.10839	0.158002	1.32518	**	8.56897						36.2997						43.9357
5.7	9.2	0	8.9	21.6	69.5	0	0	5.7	9447	59.7403	40.2597	0	0	3.34052	13.6853	82.9741	0	23	15.5	0	0	15.5	63.5	385	0	0.0775194	0.0522413	0	0	0.0522413	0.214021	1.29761	0	**	7.66169						15.7214						76.6169
6.7	6.4	16.7	1.1	22.4	59.8	1.12121	7.4	6.6	11429	0	28.1659	71.8341	0	1.3219	19.114	76.4202	3.14398	0	193.5	493.5	0	18.5	267.5	1069.5	44	0	1.01896	2.59874	0	0.0974197	1.40864	5.63191	0.231701	**	0.89784						22.3732						74.5935
									13909	9.7669	38.8814	51.1526	0.199062	0.388048	8.57586	25.9992	65.0369	760.5	3027.5	3983	15.5	5	110.5	335	838	2.43985	9.71286	12.7783	0.0497273	0.0160411	0.354508	1.07475	2.68848	**
									15007	10.1554	52.506	9.91464	27.4239	7.64574	36.4574	30.2018	25.6951	232	1199.5	226.5	626.5	170.5	813	673.5	573	0.981387	5.07403	0.958122	2.65017	0.721235	3.43909	2.84898	2.42386	**
